# Supplementary material for: Quantifying the effect of intervertebral cartilage on neutral posture in the necks of sauropod dinosaurs
Source: PeerJ. 2014 Dec 23;2:e712. doi: 10.7717/peerj.712 (PMC4277489; doi:10.7717/peerj.712)
Supplement: Supplemental Information 1 [file peerj-02-712-s001.xls]

## Sheet: Sheet1
		Centrum length						Zyg height			Cartilage (%→mm)				Angle (degrees)				Cumulative angle (degrees)
Cv#		mm	px	px/mm	retro mm	length		px	mm		4.5	10	18		“4.5%	“10%	“18%		“4.5%	“10%	“18%
1		45				45					2.025	4.5	8.1
2		190				190					8.55	19	34.2
3		280	330	1.17857		280		148	130.012		12.6	28	50.4		5.55277	12.3395	22.2111		69.7345	154.966	278.938
4		370	430	1.162		370		171	150.216		16.65	37	66.6		6.35067	14.1126	25.4027		64.1818	142.626	256.727
5			505		443.622	443.622		182	159.88		19.963	44.3622	79.8519		7.1541	15.898	28.6164		57.8311	128.514	231.324
6		440	503	1.143		440		195	171.299		19.8	44	79.2		6.62265	14.717	26.4906		50.677	112.616	202.708
7		450	524	1.164		450		176	154.609		20.25	45	81		7.50436	16.6764	30.0174		44.0543	97.8986	176.217
8		485	564	1.163		485		235	206.438		21.825	48.5	87.3		6.05742	13.4609	24.2297		36.55	81.2222	146.2
9		510	590	1.157		510		324	284.621		22.95	51	91.8		4.61997	10.2666	18.4799		30.4926	67.7613	121.97
10		530	594	1.121		530		311	273.201		23.85	53	95.4		5.00183	11.1152	20.0073		25.8726	57.4947	103.49
11		550	614	1.116		550		351	308.339		24.75	55	99		4.59906	10.2201	18.3962		20.8708	46.3795	83.4831
12		490	552	1.127		490		297	260.902		22.05	49	88.2		4.84232	10.7607	19.3693		16.2717	36.1594	65.0868
13		480	505	1.052		480		330	289.891		21.6	48	86.4		4.26915	9.48699	17.0766		11.4294	25.3986	45.7176
14			468		411.119	411.119		312	274.079		18.5003	41.1119	74.0014		3.86747	8.59437	15.4699		7.16025	15.9117	28.641
15			424		372.467	372.467		332	291.648		16.761	37.2467	67.044		3.29278	7.31729	13.1711		3.29278	7.31729	13.1711
			AVG	1.13836										SUM	69.7345	154.966	278.938
