# Supplementary material for: Quantifying the effect of intervertebral cartilage on neutral posture in the necks of sauropod dinosaurs
Source: PeerJ. 2014 Dec 23;2:e712. doi: 10.7717/peerj.712 (PMC4277489; doi:10.7717/peerj.712)
Supplement: Supplemental Information 2 [file peerj-02-712-s002.xls]

## Sheet: Sheet1
		Centrum length						Zyg height			Cartilage (%→mm)				Angle (degrees)				Cumulative angle (degrees)
Cv#		mm	px	px/mm	retro mm	length		px	mm		4.5	10	18		“4.5%	“10%	“18%		“4.5%	“10%	“18%
1						0					0	0	0
2		165	187	1.13333		165					7.425	16.5	29.7
3		243	286	1.17695		243		75	64.424		10.935	24.3	43.74		9.7251	21.6113	38.9004		108.481	241.07	433.925
4		289	324	1.12111		289		69	59.2701		13.005	28.9	52.02		12.5718	27.9373	50.2872		98.7563	219.458	395.025
5		372	431	1.1586		372		126	108.232		16.74	37.2	66.96		8.86179	19.6929	35.4471		86.1844	191.521	344.738
6		442	529	1.19683		442		154	132.284		19.89	44.2	79.56		8.6149	19.1442	34.4596		77.3227	171.828	309.291
7		485	565	1.16495		485		126	108.232		21.825	48.5	87.3		11.5537	25.6748	46.2147		68.7078	152.684	274.831
8		512	595	1.16211		512		187	160.63		23.04	51.2	92.16		8.21821	18.2627	32.8728		57.1541	127.009	228.616
9		525	629	1.1981		525		187	160.63		23.625	52.5	94.5		8.42688	18.7264	33.7075		48.9359	108.746	195.744
10		595	707	1.18824		595		243	208.734		26.775	59.5	107.1		7.34953	16.3323	29.3981		40.509	90.02	162.036
11		605	726	1.2		605		235	201.862		27.225	60.5	108.9		7.72745	17.1721	30.9098		33.1595	73.6877	132.638
12		627	717	1.14354		627		271	232.785		28.215	62.7	112.86		6.9446	15.4324	27.7784		25.432	56.5156	101.728
13		688	754	1.09593		688		278	238.798		30.96	68.8	123.84		7.42835	16.5075	29.7134		18.4874	41.0832	73.9497
14		642	760	1.1838		642		316	271.44		28.89	64.2	115.56		6.09813	13.5514	24.3925		11.0591	24.5757	44.2363
15		595	699	1.17479		595		360	309.235		26.775	59.5	107.1		4.96093	11.0243	19.8437		4.96093	11.0243	19.8437
			AVG	1.16416										SUM	108.481	241.07	433.925
